# Supplementary material for: Impact of antibacterial detergent on used‐towel microbiomes at species‐level and its effect on malodor control
Source: Imeta. 2023 Jun 5;2(3):e110. doi: 10.1002/imt2.110 (PMC10989987; doi:10.1002/imt2.110)
Supplement: Supplementary file 1 — Supporting information. [file IMT2-2-e110-s001.xlsx]

## Sheet: Table S1
Table S1 . Relative abundance at the (A) Kingdom and (B) Species level detected in swatches across three washed batches.
Table S1A. Relative Abundance at Kingdom Level. Number displayed is the average of the samples under each of the washed conditions.
Kingdom	Batch 1 (n = 64)			Batch 2 (n = 30)		Batch 3 (n = 30)
	Pre-Wash (%) n = 10	Post-Wash (%) n = 24	After Indoor Dry (%) n = 30	Pre-Wash (%) n = 10	Post-Wash (%) n = 20	Pre-Wash (%) n = 10	Post-Wash (%) n = 20
Archaea	0.01	0	0	0	0	0	0
Bacteria	99.82	99.82	99.62	99.85	96.84	99.79	99.98
Eukaryota	0.17	0.18	0.38	0.11	3.16	0.18	0.02
Table S1B. Relative Abundance at Species Level. Number displayed is the average of the samples under each of the washed conditions.
Species	Batch 1 (n = 64)			Batch 2 (n = 30)		Batch 3 (n = 30)
	Pre-Wash (%) n = 10	Post-Wash (%) n = 24	After Indoor Dry (%) n = 30	Pre-Wash (%) n = 10	Post-Wash (%) n = 20	Pre-Wash (%) n = 10	Post-Wash (%) n = 20
Acinetobacter junii	27.96	12.02	9.96	0.73	1.85	3.82	0.69
Acinetobacter johnsonii	11.31	0.88	1.33	5.99	8.6	10.48	0.03
Acinetobacter sp CIP 110321	10.11	33	14.81	0	0	0.04	0.37
Acinetobacter ursingii	6.29	9.76	10.92	0.8	1.52	0.94	0.43
Moraxella osloensis	5.37	12.86	3.66	11.35	2.29	17.99	53.7
Stenotrophomonas maltophilia	2.92	0.33	5.83	0.5	0.17	5.38	3.03
Pseudomonas fluorescens	2.59	4.57	9.55	3.37	5.29	2.65	0.52
Pseudomonas putida	2.41	0.64	0.22	0.11	0.09	0.43	0.02
Cutibacterium acnes	1.99	0.02	0	1.01	0.15	3.21	0.07
Bacillus subtilis	1.76	0	0	0	0	0	0
Acinetobacter sp MN12	1.55	5.5	2.56	0.01	0.4	0.06	0.12
Klebsiella michiganensis	0.85	0.14	0.68	0	0	0	0
Enhydrobacter sp H5	0.8	2.53	0.53	2.41	0.52	2.93	8.82
Pseudomonas sp FDAARGOS 380	0.77	0.02	0.01	0	0	0.11	0.14
Neisseria subflava	0.62	0.01	0	0.12	0	0.33	0
Rothia mucilaginosa	0.6	0.03	0	1.05	0.05	0.36	0.19
Haemophilus parainfluenzae	0.59	0.01	0	0.51	0.03	0.2	0.01
Pseudomonas lactis	0.58	0.05	0.03	1.68	1.18	0.44	0.23
Neisseria flavescens	0.52	0.01	0	0	0	0.14	0
Pseudomonas marginalis	0.52	0.02	0.19	0	0	0	0
Pseudomonas sp NBRC 111137	0.5	0.14	0.07	7.17	9.87	0.81	0.78
Neisseria sp HMSC074B07	0.48	0.01	0	0	0	0	0
Porphyromonas sp KLE 1280	0.48	0	0	0	0	0.11	0
Streptococcus rubneri	0.46	0.01	0	0	0	0	0
Acinetobacter sp MF4642	0.42	0.06	0.07	0.16	0.85	0.88	0
Porphyromonas sp oral taxon 279 str F0450	0.41	0	0	0	0	0	0
Pseudomonas sp FW104 15G4B	0.39	3.25	6.91	0	0	0	0
Streptococcus infantis	0.39	0	0	0	0	0	0
Pseudomonas sp Eur1 9 41	0.33	0.01	0	0	0	0	0
Acinetobacter colistiniresistens	0.3	1	0.46	0	0	0	0
Pseudomonas sp LAIL14HWK12 I2	0.3	2.4	5.32	0	0	0	0
Carnobacterium maltaromaticum	0.29	0	0	0	0	0	0
Neisseria sp HMSC073G10	0.29	0	0	0	0	0	0
Acinetobacter sp CIP 56 2	0.28	0.85	0.36	0	0	0	0
Streptococcus oralis	0.28	0.01	0	1.87	0.11	0.96	0.01
Acinetobacter sp BMW17	0.27	0.03	0.04	0.16	0.19	0.3	0
Acinetobacter baumannii	0.26	0.02	0	0	0	0	0
Staphylococcus epidermidis	0.24	0	0	0.1	0.02	0.18	0
Fusobacterium periodonticum	0.23	0	0	0	0	0	0
Streptococcus mitis	0.23	0.01	0	0.62	0.02	0.88	0.01
Exiguobacterium sp U13 1	0.23	0.18	0.05	0	0	0	0
Acinetobacter proteolyticus	0.22	0.7	0.31	0	0	0	0
Acinetobacter sp MF4640	0.22	0.03	0.03	0	0	0.27	0
Streptococcus timonensis	0.22	0	0	0	0	0	0
Acinetobacter sp ANC 3880	0.21	0.71	0.33	0	0	0	0
Lautropia mirabilis	0.21	0.01	0	0.28	0.02	0.22	0
Pseudomonas sp GM60	0.19	0.05	0.04	0	0	0	0
Pseudomonas sp HMWF006	0.19	0.12	0.38	0	0	0	0
Staphylococcus hominis	0.19	0	0	0	0	0	0
Rothia sp ND6WE1A	0.18	0	0	0.28	0.03	0.11	0.13
Neisseria sp HMSC064F03	0.17	0	0	0	0	0	0
Pseudomonas sp 286	0.17	0.07	0.24	0.21	0.15	0.71	0.24
Pseudomonas sp 382	0.17	0.14	0	0	0	0	0
Acinetobacter sp SWAC57	0.16	0	0.01	0	0	0	0
Gemella haemolysans	0.13	0	0	0	0	0	0
Kocuria sp HMSC066H03	0.13	0	0	0	0	0	0
Neisseria sp HMSC064D07	0.13	0	0	0	0	0	0
Propionibacterium namnetense	0.13	0	0	0	0	0	0
Rhizobium pusense	0.13	0.12	0.18	0	0	0	0
Streptococcus gordonii	0.13	0	0	0.28	0	0.29	0
Neisseria meningitidis	0.12	0	0	0	0	0	0
Pseudomonas kilonensis	0.12	0.01	0.06	0	0	0	0
Pseudomonas sp DR 5 09	0.12	0.9	1.92	0	0	0	0
Staphylococcus warneri	0.12	0.08	0.04	0.89	0.57	0.18	0.12
Sphingobium yanoikuyae	0.1	0.16	1.25	0.25	0.46	0	0
Pseudomonas sp NBRC 111125	0.1	0.03	0	0	0	0	0
Xanthomonas arboricola	0.07	0.03	0.79	0	0	0	0
Acinetobacter radioresistens	0.06	0.19	0.04	0	0	0	0
Acinetobacter sp NIPH 809	0.06	0.23	0.13	0	0	0	0
Acinetobacter gyllenbergii	0.05	0.17	0.08	0	0	0	0
Acinetobacter sp NIPH 1867	0.04	0.14	0.06	0	0	0	0
Pseudomonas migulae	0.04	0.14	0.17	0	0	0	0
Pseudomonas koreensis	0.03	0.2	0.54	1.17	0.87	0.14	0.02
Pseudomonas sp GW456 12 10 14 LB2	0.03	0.21	0.45	0	0	0	0
Pseudomonas sp S150	0.03	0.1	0.35	0	0	0	0
Stenotrophomonas rhizophila	0.03	0.15	0.4	2.04	9.18	0.86	6.71
Pseudomonas sp R45 2017	0.03	0.11	0.36	0	0	0	0
Acinetobacter sp TUM15071	0.02	0.11	0.04	0	0	0	0
Pseudomonas sp B10	0.02	0.11	0.33	0	0	0	0
Pseudomonas sp GM25	0.02	0.13	0.42	0	0	0	0
Pseudomonas syringae pv syringae B728a	0.02	0.09	0.26	0	0	0.14	0.03
Stenotrophomonas sp LMG 10879	0.02	0.06	2.78	0	0	0	0
Acinetobacter sp P8 3 8	0.01	0.12	0.1	3.01	25.49	0.66	0.08
Pseudomonas geniculata	0.01	0.01	0.26	0	0	0	0
Pseudomonas kribbensis	0.01	0.08	0.27	0	0	0	0
Pseudomonas moraviensis	0.01	0.06	0.25	0	0	0	0
Pseudomonas sp 424	0.01	0.02	0.13	0	0	0	0
Pseudomonas sp B15 2017	0.01	0.08	0.21	0	0	0	0
Pseudomonas sp CH235	0.01	0.12	0.31	0	0	0	0
Pseudomonas sp Sample 20	0.01	0.06	0.35	0	0	0	0
Rahnella aquatilis	0.01	0.02	0.31	0	0	0	0
Stenotrophomonas sp RIT309	0.01	0.05	1.38	0	0	0	0
Achromobacter sp ATCC31444	0	0	0.14	0	0	0	0
Acinetobacter bereziniae	0	0	0	0.01	0.16	0	0
Acinetobacter guillouiae	0	0	0	0.13	0.75	1.62	0.44
Acinetobacter piscicola	0	0	0	0.28	1.63	0	0
Acinetobacter sp ANC 4218	0	0	0	0.02	0.31	0	0
Acinetobacter sp ETR1	0	0	0	0	0	0.36	0.11
Acinetobacter sp MDS7A	0	0	0	0.01	0.16	0	0
Acinetobacter sp MYb10	0	0	0	0	0	0.89	0.26
Acinetobacter sp Root1280	0	0	0	0	0	0.79	0.23
Acinetobacter sp TUM15064	0	0	0	0.32	1.7	0	0
Acinetobacter sp WCHAc060042	0	0	0	0.07	0.43	0	0
Acinetobacter sp WCHAc060115	0	0	0	0.22	1.4	0	0
Actinomyces naeslundii	0	0	0	0.15	0.01	0	0
Actinomyces oris	0	0	0	0.17	0.01	0	0
alpha proteobacterium L41A	0	0	0	0	0	0.23	0.11
Atopobium vaginae	0	0	0	0	0	0.11	0
bacterium M00 F Ca ET 230 01 1 1	0	0	0	0	0	0.07	0.12
Brevundimonas nasdae	0	0	0	0	0	0.17	0.07
Brevundimonas sp GW460 12 10 14 LB2	0	0	0	0	0	0.17	0.08
Brevundimonas sp Leaf280	0	0	0	0	0	0.12	0.05
Brevundimonas vesicularis	0	0	0	0	0	0.66	0.29
Chryseobacterium aquaticum	0	0	0	0	0	0.11	0.71
Chryseobacterium greenlandense	0	0	0	0	0	0.15	0.88
Chryseobacterium hispanicum	0	0	0	0.56	5.56	0	0
Chryseobacterium hominis	0	0.02	0.28	0.04	0.37	0.2	0.02
Chryseobacterium scophthalmum	0	0	0	0.35	0.02	0	0
Chryseobacterium sp CA10	0	0	0	0.12	0.07	0	0
Chryseobacterium sp F5649	0	0	0	0.01	0.11	0.18	0.02
Chryseobacterium sp H6466	0	0	0	0.06	0.4	0.12	0.01
Chryseobacterium sp Hurlbut01	0	0	0	0	0	0.18	0.89
Cupriavidus pauculus	0	0	0	0.09	1.45	0.43	0.21
Enterobacter cloacae complex sp FDA CDC AR 0164	0	0	0	0	0	0.28	0
Enterobacter ludwigii	0	0	0	0	0	0.34	0
Enterobacter sp PDC34	0	0	0	0	0	0.22	0
Erwinia persicina	0	0	0	3.93	0	0	0
Finegoldia magna	0	0	0	0	0	0.11	0
Gardnerella vaginalis	0	0	0	0	0	0.54	0.01
Janthinobacterium sp 551a	0	0	0	0	0	0	0.12
Klebsiella pneumoniae	0	0	0	0	0	0.17	0.01
Kocuria palustris	0	0	0	0.86	0.27	0	0
Kocuria rhizophila	0	0	0	0.06	0.13	0	0
Lactobacillus crispatus	0	0	0	0.15	0.01	0.17	0
Lactobacillus plantarum	0	0	0	0.17	0.47	1	0.15
Lelliottia amnigena	0	0.07	0.42	0	0	0	0
Malassezia restricta	0	0	0	0	0	0.12	0
Massilia oculi	0	0	0	0	0	0.01	0.46
Meyerozyma guilliermondii	0	0.17	0.35	0.04	3.13	0	0
Microbacterium lacticum	0	0	0	0	0.25	0	0
Microbacterium sp KROCY2	0	0	0	0.27	0.1	0	0
Neisseria elongata	0	0	0	0.11	0.01	0.11	0.01
Neisseria sicca	0	0	0	0.18	0.02	0.17	0
Neisseria sp oral taxon 014 str F0314	0	0	0	0.14	0.01	0	0
Pantoea agglomerans	0	0	0	9.03	1.49	0	0
Pantoea allii	0	0	0	0.12	0	0	0
Pantoea sp paga	0	0	0	0.71	0.13	0	0
Pantoea vagans	0	0	0	0.33	0.18	0	0
Paracoccus marinus	0	0	0	0	0	0.15	0.27
Paracoccus yeei	0	0	0	0	0	0.07	0.56
Propionibacterium sp HMSC068C01	0	0	0	0	0	1.26	0
Pseudomonas azotoformans	0	0	0	0	0	0.76	0.21
Pseudomonas coleopterorum	0	0	0	0	0	2.73	1.35
Pseudomonas extremaustralis	0	0	0	0.1	0	0	0
Pseudomonas fragi	0	0	0	0	0	0.25	0.06
Pseudomonas granadensis	0	0	0	0	0	0.27	0
Pseudomonas helleri	0	0	0	0	0	0.01	0.1
Pseudomonas lundensis	0	0	0	0	0	0.03	0.47
Pseudomonas lurida	0	0	0	0	0	0.04	0.15
Pseudomonas orientalis	0	0	0	0	0	0.1	0.01
Pseudomonas parafulva	0	0	0	0.01	0.87	0	0
Pseudomonas protegens	0	0	0	0.15	0.01	0	0
Pseudomonas psychrophila	0	0	0	0	0	0.13	0.02
Pseudomonas rhodesiae	0	0	0	0.22	0	1.22	0.32
Pseudomonas sp 2822 17	0	0	0	1.58	0	0	0
Pseudomonas sp B26 2017	0	0.04	0.14	0	0	0	0
Pseudomonas sp Bc h	0	0	0	0	0	2.38	0.03
Pseudomonas sp BS 2016	0	0	0	0	0	0.19	0.42
Pseudomonas sp GW531 R1	0	0	0	0	0	0.64	0.1
Pseudomonas sp GXM4	0	0.02	0.11	0	0.13	0	0
Pseudomonas sp ICMP 564	0	0	0	0	0	0.65	0.1
Pseudomonas sp Leaf129	0	0	0	0	0	0.21	0.11
Pseudomonas sp LG1E9	0	0	0	2.1	0	0	0
Pseudomonas sp M7D1	0	0	0	0	0	0.22	0
Pseudomonas sp MF6394	0	0	0	4.87	0.1	0.56	0.02
Pseudomonas sp NBRC 111131	0	0	0	1.03	0.03	0	0
Pseudomonas sp NBRC 111138	0	0	0	0.21	0.07	0.47	0.12
Pseudomonas sp NBRC 111141	0	0	0	0.37	0.55	0	0
Pseudomonas sp NFPP02	0	0	0	1.2	0.29	0.66	0.07
Pseudomonas sp NFR02	0	0	0	0.35	0.16	0.19	0.03
Pseudomonas sp ok266	0	0.08	0.29	0	0	0	0
Pseudomonas sp OV184	0	0	0	0	0	0.13	0
Pseudomonas sp OV221	0	0.11	0.37	0	0	0	0
Pseudomonas sp P1 31	0	0	0	0	0	1.05	0
Pseudomonas sp RIT PI a	0	0	0	0	0	0.22	0.11
Pseudomonas sp Root9	0	0	0	0	0	0.15	0.07
Pseudomonas sp Sample 23	0	0.02	0.11	0	0	0	0
Pseudomonas sp SCPG 7	0	0.17	0.3	0	0	0	0
Pseudomonas sp SpeckC	0	0	0	0.47	0.17	0.23	0.05
Pseudomonas sp W15Feb9B	0	0	0	0.26	0.13	0	0
Pseudomonas sp WCS374	0	0	0	0	0	0.13	0.01
Pseudomonas sp Z003 0 4C 8344 21	0	0	0	0	0	0.26	0
Pseudomonas synxantha	0	0	0	0	0	0.14	0.01
Pseudomonas weihenstephanensis	0	0	0	0	0.15	0.18	7.33
Rahnella sp NFIX50	0	0.01	0.23	0	0	0	0
Rahnella sp NRRL B 41462	0	0.01	0.18	0	0	0	0
Rhizobiales bacterium	0	0	0	0	0	0.24	0.16
Rhizobium sp Leaf306	0	0	0	0	0	0.18	0.1
Rhizobium sp Leaf321	0	0	0	0	0	0.13	0.09
Rhizobium sp NFR03	0	0	0	0	0	0.27	0.38
Rothia dentocariosa	0	0	0	0.18	0.02	0.16	0
Serratia liquefaciens	0	0	0	3.96	0.23	0	0
Sphingobacterium multivorum	0	0	0	0.14	0.14	0	0
Sphingobacterium siyangense	0	0	0	0.15	0.3	0	0
Sphingobacterium sp G1 14	0	0	0	0.12	0.24	0	0
Sphingobacterium sp HMSC13C05	0	0	0	0.09	0.16	0	0
Sphingomonas melonis	0	0	0	0	0.12	0	0
Sphingomonas paucimobilis	0	0	0	0.01	0.13	0	0
Staphylococcus aureus	0	0	0	0.73	0	0	0
Staphylococcus saprophyticus	0	0	0	0.04	0.11	0	0
Stenotrophomonas bentonitica	0	0	0	0.05	0.23	0.01	0.11
Stenotrophomonas chelatiphaga	0	0.04	0.1	0.28	0	0	0
Stenotrophomonas indicatrix	0	0.02	0.53	0	0	0	0
Stenotrophomonas lactitubi	0	0	0.22	0	0	0	0
Stenotrophomonas sp BIIR7	0	0	0	0	0	0.02	0.11
Stenotrophomonas sp DDT 1	0	0	0.15	0	0	0.17	0.09
Stenotrophomonas sp HMWF003	0	0	0	0	0	0.05	0.89
Stenotrophomonas sp TEPEL	0	0	0.1	0	0	0	0
Stenotrophomonas sp VV52	0	0	0	0.32	0.44	0.03	0.22
Stenotrophomonas terrae	0	0	0.11	0	0	0	0
Streptococcus cristatus	0	0	0	0.11	0	0.11	0
Streptococcus parasanguinis	0	0	0	0.35	0.01	0	0
Streptococcus pseudopneumoniae	0	0	0	0.14	0	0	0
Streptococcus salivarius	0	0	0	0.82	0	0.4	0
Streptococcus sanguinis	0	0	0	0.32	0.05	0.23	0
Veillonella dispar	0	0	0	0.12	0	0	0
Veillonella parvula	0	0	0	0.4	0.01	0.37	0
Xanthomonas campestris	0	0	0	0	0	0.17	0.04
Enterobacter sp 10 1	0	0.01	0.3	0	0	0	0
Rahnella sp Y9602	0	0.01	0.15	0	0	0	0
Stenotrophomonas sp MYb57	0	0	0.15	0	0	0	0
Xanthomonas retroflexus	0	0	0.18	0	0	0	0

## Sheet: Table S2
Table S2. The numbers of samples collected at each treatment and wash condition across three wash batches.
Condition	Treatment	Wash Batch 1	Wash Batch 2	Wash Batch 3
Pre-Wash	NA	10	10	10
Post-Wash	Non-antibacterial	12	10	10
	Antibacterial	12	10	10
Indoor dry	Non-antibacterial	12	NA	NA
	Antibacterial	12	NA	NA
Rinse Water	Non-antibacterial	3	NA	NA
	Antibacterial	3	NA	NA
Soaked Towel	Non-antibacterial	3	NA	NA
	Antibacterial	3	NA	NA
Negative Controls	NA	3	3
Positive Controls	NA	1	1
